# Supplementary material for: GABAA and GABAB Receptors Mediate GABA-Induced Intracellular Ca2+ Signals in Human Brain Microvascular Endothelial Cells
Source: Cells. 2022 Nov 30;11(23):3860. doi: 10.3390/cells11233860 (PMC9739010; doi:10.3390/cells11233860)
Supplement: Supplementary file 1 [file cells-11-03860-s001.zip]

Archive with 1 entries (1 files):
- cells-2011876-supplementary.pdf
